# Supplementary material for: Epidemiology of human and animal brucellosis in Kenya: A One Health meta-regression and network analysis
Source: One Health. 2026 Mar 18;22:101390. doi: 10.1016/j.onehlt.2026.101390 (PMC13049966; doi:10.1016/j.onehlt.2026.101390)
Supplement: Supplementary file 2 — Supplementary material 2 [file mmc2.xlsx]

## Sheet: publications
article_id	title	authors	publication_year	article_type	Language	sampling_approach	sampling_approach_type	sample_size_estimation	sampling_period	one_health_category	study_design
A01	A serological survey of brucellosis in camels in north-eastern province of Kenya	Waghela, S.; Fazil, M.A.; Gathuma, J.M.; Kagunya, D.K.	1978	Journal article	English	non-probability	convenience	not reported	Not recorded	Domestic animals	Cross-sectional
A02	A serological survey of the prevalence of brucellosis in pigs in Kenya	Waghela, S.; Gathuma, J.M.	1976	Journal article	English	non-probability	convenience	not reported	Not recorded	Domestic animals	Cross-sectional
A03	An integrated study of human and animal infectious disease in the Lake Victoria crescent small-holder crop-livestock production system, Kenya	Fèvre, E.M.; de Glanville, W.A.; Thomas, L.F.; Cook, E.A.J.; Kariuki, S.; Wamae, C.N.	2017	Journal article	English	probability	stratified random	yes	August 2010 - July 2012	Domestic animals and Humans	Cross-sectional
A04	Antibodies to Brucella spp. among blue wildebeest and African buffalo in Kenya	Waghela, S.; Karstad, L.	1986	Journal article	English	non-probability	purposive	not reported	July - September 1982	Wildlife	Cross-sectional
A05	Assessing infections at multiple levels of aggregation	Kadohira, M.; McDermott, J.J.; Shoukri, M.M.; Kyule, M.N.	1997	Journal article	English	probability	multistage	not reported	August 1991 - August 1992	Domestic animals	Cross-sectional
A07	Caprine brucellosis in Kenya	Philpott, M.; Auko, O.	1972	Journal article	English	non-probability	mixed (purposive, convenience)	not reported	1970	Domestic animals	Cross-sectional
A09	Connected diagnostics: linking digital rapid diagnostic tests and mobile health wallets to diagnose and treat brucellosis in Samburu, Kenya	Smith, S.; Koech, R.; Nzorubara, D.; Otieno, M.; Wong, L.; Bhat, G.; van den Bogaart, E.; Thuranira, M.; Onchonga, D.; Rinke de Wit, T.F.	2019	Journal article	English	non-probability	purposive	not reported	September 2016 - April 2017	Humans	Cross-sectional
A10	Detection of Brucella spp. in raw milk from various livestock species raised under pastoral production systems in Isiolo and Marsabit Counties, northern Kenya	Wainaina, M.; Aboge, G.O.; Omwenga, I.; Ngaywa, C.; Ngwili, N.; Kiara, H.; Wamwere-Njoroge, G.; Bett, B.	2020	Journal article	English	mixed	mixed (multistage, convenience, systematic random)	yes	June 2016 - February 2017	Domestic animals	Cross-sectional
A12	Evidence of co-exposure with Brucella spp, Coxiella burnetii, and Rift Valley fever virus among various species of wildlife in Kenya	Gakuya, F.; Akoko, J.; Wambua, L.; Nyamota, R.; Ronoh, B.; Lekolool, I.; Mwatondo, A.; Muturi, M.; Ouma, C.; Nthiwa, D.; Middlebrook, E.; Fair, J.; Gachohi, J.; Njenga, K.; Bett, B.	2022	Journal article	English	non-probability	convenience	not reported	2010-2021	Wildlife	Cross-sectional
A14	High incidence of human brucellosis in a rural pastoralist community in Kenya, 2015	Munyua, P.; Osoro, E.; Hunsperger, E.; Ngere, I.; Muturi, M.; Mwatondo, A.; Marwanga, D.; Ngere, P.; Tiller, R.; Onyango, C.; Njenga, K.; Widdowson, M.-A.	2021	Journal article	English	mixed	mixed (purposive, multistage)	not reported	February 2015 - January 2016	Humans	Cross-sectional
A15	Hospital-based evidence on cost-effectiveness of brucellosis diagnostic tests and treatment in Kenyan hospitals	Alumasa, L.; Thomas, L.F.; Amanya, F.; Njoroge, S.M.; Moriyón, I.; Makhandia, J.; Rushton, J.; Fèvre, E.M.; Falzon, L.C.	2021	Journal article	English	non-probability	purposive	not reported	October 2018 and April 2019	Humans	Cross-sectional
A16	Human brucellosis in Baringo County, Kenya: Evaluating the diagnostic kits used and identifying infecting Brucella species	Waringa, N.M.A.; Waiboci, L.W.; Bebora, L.; Kinyanjui, P.W.; Kosgei, P.; Kiambi, S.; Osoro, E.	2023	Journal article	English	non-probability	convenience	yes	June to August 2014	Humans	Cross-sectional
A17	Human brucellosis in febrile patients seeking treatment at remote hospitals, northeastern Kenya, 2014-2015	Njeru, J.; Melzer, F.; Wareth, G.; El-Adawy, H.; Henning, K.; Pletz, M.W.; Heller, R.; Kariuki, S.; Fèvre, E.; Neubauer, H.	2016	Journal article	English	probability	systematic random	not reported	2014-2015	Humans	Cross-sectional
A18	Incidence and knowledge of bovine brucellosis in Kahuro district, Murang’a County, Kenya	Njuguna, J.N.; Gicheru, M.M.; Kamau, L.M.; Mbatha, P.M.	2017	Journal article	English	mixed	mixed (purposive, simple random, systematic random)	yes	December 2015 - May 2016	Domestic animals	Cross-sectional
A19	Incidence of Brucella infection in various livestock species raised under the pastoral production system in Isiolo County, Kenya	Njeru, J.; Nthiwa, D.; Akoko, J.; Oyas, H.; Bett, B.	2021	Journal article	English	mixed	mixed (convenience, simple random)	yes	December 2017 - December 2018	Domestic animals	Longitudinal (baseline population)
A20	Longitudinal study of selected bacterial zoonoses in small ruminants in Tana River County, Kenya	Wainaina, M.; Lindahl, J.F.; Dohoo, I.; Mayer-Scholl, A.; Roesel, K.; Mbotha, D.; Roesler, U.; Grace, D.; Bett, B.; Al Dahouk, S.	2022	Journal article	English	mixed	mixed (purposive, simple random, multistage)	not reported	September 2014 - June 2015	Domestic animals	Longitudinal (baseline population)
A21	Mapping brucellosis risk in Kenya and its implications for control strategies in sub-Saharan Africa	Akoko, J.M.; Mwatondo, A.; Muturi, M.; Wambua, L.; Abkallo, H.M.; Nyamota, R.; Bosire, C.; Oloo, S.; Limbaso, K.S.; Gakuya, F.; Nthiwa, D.; Bartlow, A.; Middlebrook, E.; Fair, J.; Ogutu, J.O.; Gachohi, J.; Njenga, K.; Bett, B.	2023	Journal article	English	probability	multistage	yes	November 2020 - August 2021	Domestic animals	Cross-sectional
A22	Molecular and serological diagnosis of multiple bacterial zoonoses in febrile outpatients in Garissa County, north-eastern Kenya	Wainaina, M.; Lindahl, J.F.; Mayer-Scholl, A.; Ufermann, C.-M.; Entfellner, J.-B.D.; Roesler, U.; Roesel, K.; Grace, D.; Bett, B.; Al Dahouk, S.	2024	Journal article	English	non-probability	mixed (purposive, convenience)	yes	March - September 2014	Humans	Cross-sectional
A23	Pathogen exposure in cattle at the livestock-wildlife interface	Rajeev, M.; Mutinda, M.; Ezenwa, V.O.	2017	Journal article	English	non-probability	mixed (purposive, convenience)	not reported	June - July 2012	Domestic animals	Cross-sectional
A24	Molecular detection of novel Anaplasma sp. and zoonotic hemopathogens in livestock and their hematophagous biting keds (genus Hippobosca) from Laisamis, northern Kenya	Mwaki, B.; Nzumi, G.; Ogodo, S.; Mugi, B.; Mutugi, R.; Wambua, B.; Raberah, E.; Omar, A.; Kariuki, S.; Osoro, E.	2022	Journal article	English	non-probability	convenience	not reported	July 2019 and February 2020	Domestic animals and Vectors	Cross-sectional
A25	Molecular epidemiology of Brucella species in mixed livestock-human ecosystems in Kenya	Akoko, J.M.; Pelle, R.; Lukambagire, A.S.; Machuka, E.M.; Nthiwa, D.; Mathew, C.; Fèvre, E.M.; Bett, B.; Cook, E.A.J.; Othero, D.; Bonfoh, B.; Kazwala, R.R.; Shirima, G.; Schelling, E.; Halliday, J.E.B.; Ouma, C.	2021	Journal article	English	mixed	mixed (purposive, simple random, convenience)	yes	Not recorded	Domestic animals and Humans	Cross-sectional
A27	Poor performance of the rapid test for human brucellosis in health facilities in Kenya	de Glanville, W.A.; Conde-Álvarez, R.; Moriyón, I.; Njeru, J.; Díaz, R.; Cook, E.A.J.; Morin, M.; Bronsvoort, B.M. de C.; Thomas, L.F.; Kariuki, S.; Fèvre, E.M.	2017	Journal article	English	non-probability	mixed (purposive, convenience)	not reported	June - December 2012	Humans	Cross-sectional
A28	Positive association between Brucella spp. seroprevalences in livestock and humans from a cross-sectional study in Garissa and Tana River Counties, Kenya	Kairu-Wanyoike, S.; Nyamwaya, D.; Wainaina, M.; Lindahl, J.; Ontiri, E.; Bukachi, S.; Njeru, I.; Karanja, J.; Sang, R.; Grace, D.; Bett, B.	2019	Journal article	English	probability	multistage	yes	2013-2014	Domestic animals and Humans	Cross-sectional
A29	Prevalence of brucellosis in livestock keepers and domestic ruminants in Baringo County, Kenya	Lokamar, P.N.; Kutwah, M.A.; Munde, E.O.; Oloo, D.; Atieli, H.; Gumo, S.; Akoko, J.M.; Ouma, C.	2022	Journal article	English	probability	multistage	yes	Not recorded	Domestic animals and Humans	Cross-sectional
A30	Risk factors for acute human brucellosis in Ijara, north-eastern Kenya	Kiambi, S.G.; Fèvre, E.M.; Omolo, J.; Oundo, J.; de Glanville, W.A.	2020	Journal article	English	probability	systematic random	yes	January - March 2011	Humans	Cross-sectional
A31	Risk of infection with Brucella abortus and Escherichia coli O157:H7 associated with marketing of unpasteurized milk in Kenya	Arimi, S.M.; Koroti, E.; Kang'ethe, E.K.; Omore, A.O.; McDermott, J.J.	2005	Journal article	English	mixed	mixed (purposive, stratified random, census)	not reported	January 1999 - February 2000	Food product (milk)	Cross-sectional
A32	Sero-epidemiology of brucellosis in people and their livestock: A linked human-animal cross-sectional study in a pastoralist community in Kenya	Muema, J.; Oboge, H.; Mutono, N.; Makori, A.; Oyugi, J.; Bukania, Z.; Njuguna, J.; Jost, C.; Ogoti, B.; Omulo, S.; Thumbi, S.M.	2022	Journal article	English	probability	multistage	yes	September - November 2019	Domestic animals and Humans	Cross-sectional
A33	Serologic evidence of the geographic distribution of bacterial zoonotic agents in Kenya, 2007	Omballa, V.O.; Musyoka, R.N.; Vittor, A.Y.; Wamburu, K.B.; Wachira, C.M.; Waiboci, L.W.; Abudo, M.U.; Juma, B.W.; Kim, A.A.; Montgomery, J.M.; Breiman, R.F.; Fields, B.S.	2016	Journal article	English	probability	stratified random	yes	2007	Humans	Cross-sectional
A34	Serological and molecular evidence of Brucella species in the rapidly growing pig sector in Kenya	Akoko, J.; Pelle, R.; Kivali, V.; Schelling, E.; Shirima, G.; Machuka, E.M.; Mathew, C.; Fèvre, E.M.; Kyallo, V.; Falzon, L.C.; Lukambagire, A.S.; Halliday, J.E.B.; Bonfoh, B.; Kazwala, R.; Ouma, C.	2020	Journal article	English	probability	systematic random	yes	October - December 2014	Domestic animals	Cross-sectional
A35	Serological evidence of single and mixed infections of Rift Valley fever virus, Brucella spp. and Coxiella burnetii in dromedary camels in Kenya	Muturi, M.; Akoko, J.; Nthiwa, D.; Chege, B.; Nyamota, R.; Mutiiria, M.; Maina, J.; Thumbi, S.M.; Nyamai, M.; Kahariri, S.; Sitawa, R.; Kimutai, J.; Kuria, W.; Mwatondo, A.; Bett, B.	2021	Journal article	English	non-probability	mixed (purposive, convenience)	not reported	22 June - 28 Jun 2020	Domestic animals	Cross-sectional
A36	Serological evidence of yersiniosis, tick-borne encephalitis, West Nile, Hepatitis E, Crimean-Congo hemorrhagic fever, lyme borreliosis, and brucellosis in febrile patients presenting at diverse hospitals in Kenya	Nyataya, J.; Maraka, M.; Lemtudo, A.; Masakhwe, C.; Mutai, B.; Njaanake, K.; Estambale, B. B.; Nyakoe, N.; Siangla, J.; Waitumbi, J. N.	2020	Journal article	English	mixed	mixed (convenience, stratified random)	not reported	Not recorded	Humans	Cross-sectional
A37	Seroprevalence and related risk factors of Brucella spp. in livestock and humans in Garbatula subcounty, Isiolo county, Kenya	Mwatondo, A.; Muturi, M.; Akoko, J.; Nyamota, R.; Nthiwa, D.; Maina, J.; Omolo, J.; Gichuhi, S.; Mureithi, M. W.; Bett, B.	2023	Journal article	English	probability	multistage	yes	July - August 2021	Domestic animals and Humans	Cross-sectional
A38	Sero-prevalence and risk factors for human brucellosis in Marsabit County, Kenya (2014)	Kahariri, S.; Kitala, P. M.; Muchemi, G. M.; Njenga, K.; Nanyingi, M.	2021	Journal article	English	probability	multistage	yes	2014	Humans	Cross-sectional
A39	Seroprevalence and spatial distribution of livestock brucellosis using three serological tests in Kajiado County, Kenya	Odongo, M. O.; Bebora, L. C.; Gathumbi, J. K.; Aboge, G. O.; Waiboci, L. W.; Erume, J.	2024	Journal article	English	mixed	mixed (judgement, simple random, multistage)	yes	December 2020 - 2021	Domestic animals	Cross-sectional
A40	Seroprevalence of antibodies for bovine viral diarrhoea virus, Brucella abortus and Neospora caninum, and their roles in the incidence of abortion/foetal loss in dairy cattle herds in Nakuru District, Kenya	Okumu, T. A.; John, N. M.; Wabacha, J. K.; Tsuma, V.; VanLeeuwen, J.	2019	Journal article	English	probability	multistage	yes	January 2010 - May 2011	Domestic animals	Longitudinal (baseline population)
A41	Seroprevalence of Brucella spp. and Rift Valley fever virus among slaughterhouse workers in Isiolo County, northern Kenya	Nyamota, R.; Maina, J.; Akoko, J.; Nthiwa, D.; Mwatondo, A.; Muturi, M.; Wambua, L.; Middlebrook, E.A.; Bartlow, A.W.; Fair, J.M.; Bett, B.	2023	Journal article	English	census	census	yes	November - December 2021	Humans	Cross-sectional
A42	Serosurvey for selected infectious disease agents in free-ranging black and white rhinoceros in Africa	Fischer-Tenhagen, C.; Hamblin, C.; Quandt, S.; & Frölich, K.	2000	Journal article	English	non-probability	convenience	not reported	1987 - 1997	Wildlife	Cross-sectional
A43	Strong association between human and animal Brucella seropositivity in a linked study in Kenya, 2012-2013	Osoro, E.M.; Munyua, P.; Omulo, S.; Ogola, E.; Ade, F.; Mbatha, P.; Mbabu, M.; Kairu, S.; Maritim, M.; Thumbi, S.M.; Bitek, A.	2015	Journal article	English	probability	multistage	yes	2012 - 2013	Domestic animals and Humans	Cross-sectional
A44	Testing for antibodies to Brucella abortus in milk from consumers and market agents in Kenya using Milk Ring Test and Enzyme Immunoassay	Kang'ethe, E. K.; Arimi, S. M.; Omore, A. O.; McDermott, J. J.; Nduhiu, J. G.; Macharia, J. K.; Githua, A.	2005	Journal article	English	non-probability	convenience	not reported	January 1999 - January 2000	Food product (milk)	Cross-sectional
A45	The etiology of acute febrile illness in patients presenting to Garissa Provincial Hospital in Northeastern Province, Kenya	Njoroge R.N.; Wurapa E.K.; Waitumbi J.N.; Breiman R.F.; Kariuki Njenga M.	2011	Conference abstract	English	non-probability	convenience	not reported	2009 - 2010	Humans	Cross-sectional
A46	The incidence of Brucella ovis in some Kenya flocks and its relationship to clinical lesions and semen quality	Cameron, R.D.A.; Carles, A.B.; Lauerman, L.H.	1971	Journal article	English	mixed	mixed (judgement, purposive, cluster)	not reported	Not recorded	Domestic animals	Cross-sectional
A47	The occurrence of infectious diseases in mixed farming of domesticated wild herbivores and livestock in Kenya. II. Bacterial diseases	Paling, R.W.; Waghela, S.; MacOwan, K.J.; Heath, B.R.	1988	Journal article	English	non-probability	convenience	not reported	1976 - 1977	Domestic animals and Wildlife	Cross-sectional
A48	The role of unpasteurized “hawked” milk in the transmission of brucellosis in Eldoret municipality, Kenya	Namanda, A.T.; Kakai, R.; Otsyula, M.	2009	Journal article	English	mixed	mixed (multistage, simple random, convenience)	not reported	June - September 2004	Food product (milk)	Cross-sectional
A49	Using a One Health Case‑Based Investigation for Improved Control of Brucellosis in Isiolo, Kenya	Karlsson, A.; Akoko, J.M.; Nthiwa, D.; Alonso, S.; Bett, B.; Lundkvist, Å.; Lindahl, J.F.	2021	Journal article	English	non-probability	purposive	not reported	2020	Domestic animal, Humans and Food product (milk)	Cross-sectional
A51	Zoonotic Pathogen Seroprevalence in Cattle in a Wildlife-Livestock Interface, Kenya	Nthiwa, D.; Alonso, S.; Odongo, D.; Kenya, E.; Bett, B.	2019	Journal article	English	mixed	mixed (purposive, simple random, multistage)	yes	September 2016 - July 2017	Domestic animals	Cross-sectional
A52	Some possible infectious hazards due to blood transfusion in Nairobi	Ndinya-Achola, J.O.; Nsanzumuhire, H; Okelo, G.B.	1980	Journal article	English	non-probability	convenience	not reported	January - March, 1979	Humans	Cross-sectional
A53	Agglutinins for brucellae antigens in blood sera of an urban and rural population in Kenya	Jumba, M.M.; Mirza, N.B.; Mwaura, F.B.	1996	Journal article	English	non-probability	mixed (purposive, convenience)	not reported	Not recorded	Humans	Cross-sectional
A54	Assessment of the Rose-Bengal plate test for the diagnosis of human brucellosis in health facilities	Maichomo, M.W.; McDermott, J.J.; Arimi, S.M.; Gathura, P.B.	1998	Journal article	English	non-probability	convenience	not reported	August 1994 - July 1995	Humans	Cross-sectional
A55	Investigations into the prevalence of bovine brucellosis and the risk factors that predispose humans	Kang'ethe, E.K.; Ekuttan, C.E.; Kimani, V.N.; Kiragu, M.W.	2007	Journal article	English	mixed	mixed (simple random, convenience)	yes	Not recorded	Domestic animals and Humans	Cross-sectional
A56	Criteria for better detection of brucellosis in the Narok District of Kenya	Muriuki, S.M.K.; McDermott, J.J.; Arimi, S.M.; Mugambi, J.T.M.; Wamola, I.A.	1997	Journal article	English	census	census	not reported	1986 - 1992	Humans	Cross-sectional
A57	A survey of brucella infection of cattle in Kenya. A comparison of four serological tests for the diagnosis of infection	Nagy, L.K.	1969	Journal article	English	non-probability	convenience	not reported	Not recorded	Domestic animals	Cross-sectional
A59	Prevalence, risk factors associated with brucellosis and presence of pathogenic bacteria isolated from camel milk in Garissa County, Kenya	Noor, M.; Rotich, V.; Kiarie, J. W.; Cheruiyot, K.; Kagira, J. M.	2020	Journal article	English	mixed	mixed (purposive, simple random, convenience)	yes	Not recorded	Domestic animals	Cross-sectional
A60	Prevalence and knowledge of Brucellosis in dairy cattle in Makuyu Division, Murang’a County, Kenya	Gicheru, M.N.; Mwangi, E.; Mbaire, M. R.	2015	Journal article	English	probability	multistage	not reported	Not recorded	Domestic animals	Cross-sectional
A61	Distribution and prevalence of human Brucellosis among patients reporting at Chemundu Dispensary, Nandi County, Kenya	Maiyo, G.; Obey, J.K.	2016	Journal article	English	non-probability	convenience	not reported	January 2011 - December 2015	Humans	Cross-sectional
A62	A sero-epidemiological survey of brucellosis, Q-fever and leptospirosis in livestock and humans and associated risk factors in kajiado county-Kenya	Nakeel, M. J.; Arimi, S. M.; Kitala, P.; Nduhiu, G.; Njenga, J. M.; Wabacha, J. K.	2016	Journal article	English	mixed	mixed (systematic random, purposive, convenience)	not reported	July - September 2012	Domestic animals and Humans	Cross-sectional
A63	A serological survey of animal brucellosis in the north-eastern province of Kenya	Kagunya, D.; Waiyaki, P.	1978	Journal article	English	non-probability	convenience	not reported	Not recorded	Domestic animals	Cross-sectional
A64	Acute febrile illness in Kenya: Clinical characteristics and pathogens detected among patients hospitalized with fever, 2017–2019	Verani, J.R.; Ng'eno, E.N.; Hunsperger, E.A.; Munyua, P.; Osoro, E.; Marwanga, D.; Bigogo, G.; Amon, D.; Ochieng, M.; Etau, P.; Bandika, V.	2024	Journal article	English	mixed	mixed (purposive, census)	not reported	2017 - 2019	Humans	Cross-sectional
A65	Prevalence of brucellosis in livestock and incidences in humans in east Africa	Chota, A.C.; Magwisha, H.B.; Stella, B.; Bunuma, E.K.; Shirima, G.M.; Mugambi, J.M.; Omwenga, S.G.; Wesonga, H.O.; Mbatha, P.; Gathogo, S.	2016	Journal article	English	non-probability	purposive	yes	2012 - 2014	Domestic animals	Cross-sectional
A66	Serologic survey of selected viral, bacterial, and protozoal agents in captive and free‐ranging ungulates from central Kenya	Kimber, K.R.; Lubroth, J.; Dubovi, E.J.; Berninger, M.L.; Demaar, T.W.	2002	Journal article	English	non-probability	convenience	not reported	1995 - 1999	Wildlife	Cross-sectional
A67	Brucellosis in Maasai livestock in Kajiado district in Kenya	Ndarathi, C.M.; Waghela, S.	1991	Journal article	English	mixed	mixed (purposive, simple random)	not reported	Not recorded	Domestic animals	Cross-sectional
A68	A survey of the prevalence of bovine brucellosis in East Africa	Kagumba, M.; Nandokha, E.	1978	Journal article	English	non-probability	purposive	not reported	Not recorded	Domestic animals	Cross-sectional
A69	Risk factors associated with prevalence of brucellosis and bacteria in fermented cow milk obtained from Kajiado Central sub-County in Kenya	Kagira, J.M.; Hussein, A.; Kiptanui, A.; Lkurasian, L.; Kiarie, J.; Cheruiyot, K.	2023	Journal article	English	probability	simple random	yes	Not recorded	Domestic animals	Cross-sectional
A70	Serological responses to brucellosis in HIV-seropositive patients	Paul, J.; Gilks, C.; Batchelor, B.; Ojoo, J.; Amir, M.; Selkon, J.B.	1995	Journal article	English	non-probability	convenience	not reported	Not recorded	Humans	Cross-sectional
A71	The rose bengal plate test in human brucellosis	Oomen L.J.; Waghela S.	1974	Journal article	English	census	census	not reported	April 1970 - November 1972	Humans	Cross-sectional
A72	Serologische Untersuchungen bei Rindern im Einzugsgebiet von Kabete (Kenia)	Gössler, R.; Leyk, W.; Hünermund, G.	1973	Journal article	German	non-probability	convenience	not reported	Not recorded	Domestic animals	Cross-sectional

## Sheet: prevalence
article_id	species	samples	test	test_category	positive	total	prevalence	lower_CI	upper_CI
A01	Camel	blood	RBPT; SAT; CFT	Indirect	24	172
A02	Pig	blood	CFT; SAT; RBT	Indirect	3	1010
A03	Cattle	blood	LFT	Indirect		983	0.0026	0.0001	0.0056
A03	Human	blood	LFT	Indirect		2113	0.006	0.002	0.009
A04	Blue wildebeest	blood	SAT; CFT	Indirect	31	175
A04	African buffalo	blood	SAT; CFT	Indirect	5	17
A05	Cattle	blood	ELISA	Indirect	115	1146
A07	Goat	blood	SAT	Indirect	27	819
A07	Goat	cervical swab	Culture	Direct	6	12
A07	Goat	milk	Culture	Direct	4	4
A09	Human (febrile patients)	blood	LFT	Indirect	21	225
A10	Goat	milk	PCR	Direct	9	312
A10	Sheep	milk	PCR	Direct	0	7
A10	Cattle	milk	PCR	Direct	0	50
A10	Cattle	milk	ELISA	Indirect	13	50
A10	Camel	milk	PCR	Direct	0	3
A10	Goat	pooled milk	PCR	Direct	5	97
A10	Sheep	pooled milk	PCR	Direct	0	1
A10	Cattle	pooled milk	PCR	Direct	0	41
A10	Cattle	pooled milk	ELISA	Indirect	19	41
A10	Camel	pooled milk	PCR	Direct	0	11
A12	Buffalo	blood	ELISA	Indirect	44	199
A12	Eland	blood	ELISA	Indirect	2	17
A12	Wildebeest	blood	ELISA	Indirect	0	4
A12	Hartebeest	blood	ELISA	Indirect	0	3
A12	Gazelle	blood	ELISA	Indirect	0	11
A12	Impala	blood	ELISA	Indirect	0	9
A12	Waterbuck	blood	ELISA	Indirect	0	11
A12	Oryx	blood	ELISA	Indirect	0	15
A12	Giraffe	blood	ELISA	Indirect	1	36
A12	Warthog	blood	ELISA	Indirect	1	8
A12	Elephant	blood	ELISA	Indirect	0	8
A12	Zebra	blood	ELISA	Indirect	0	21
A12	Rhino	blood	ELISA	Indirect	0	7
A12	Leopard	blood	ELISA	Indirect	1	1
A12	Lion	blood	ELISA	Indirect	1	5
A12	Cheetah	blood	ELISA	Indirect	0	8
A12	Buffalo	blood	PCR	Direct	32	177
A12	Cheetah	blood	PCR	Direct	1	6
A12	Eland	blood	PCR	Direct	3	9
A12	Elephant	blood	PCR	Direct	2	5
A12	Giraffe	blood	PCR	Direct	5	20
A12	Lion	blood	PCR	Direct	1	4
A12	Oryx	blood	PCR	Direct	1	6
A12	Warthog	blood	PCR	Direct	1	8
A14	Human (febrile patients)	blood	ELISA	Indirect	39	236
A14	Human (febrile patients)	blood	PCR	Direct	22	217
A15	Human (febrile patients)	blood	RBT	Indirect	3	180
A16	Human (febrile patients)	blood	RBT	Indirect	17	166
A16	Human (febrile patients)	blood	PCR	Direct	7	71
A17	Human (febrile patients)	blood	PCR; RBT; ELISA	Direct and Indirect	146	1067
A18	Cattle	milk	MRT	Indirect	55	230
A18	Cattle	pooled milk	MRT	Indirect	32	150
A19	Cattle	blood	RBT; ELISA	Indirect	55	382
A19	Sheep	blood	RBT; ELISA	Indirect	5	185
A19	Goat	blood	RBT; ELISA	Indirect	23	174
A19	Camel	blood	RBT; ELISA	Indirect	24	100
A20	Goat	blood	RBT; ELISA; CFT	Indirect	3	228
A20	Sheep	blood	RBT; ELISA; CFT	Indirect	1	88
A21	Cattle	blood	ELISA	Indirect	448	6593
A22	Human (febrile patients)	blood	PCR	Direct	42	216
A22	Human (febrile patients)	blood	RBT	Indirect	30	216
A23	Cattle	blood	ELISA	Indirect	35	390
A24	Hippoboscid flies	tissue homogenate	PCR	Direct	6	235
A24	Goat	blood	PCR	Direct	0	245
A24	Sheep	blood	PCR	Direct	0	108
A24	Donkey	blood	PCR	Direct	0	36
A25	Human	blood	PCR	Direct	99	257
A25	Cattle	blood	PCR	Direct	43	228
A25	Goat	blood	PCR	Direct	62	162
A25	Sheep	blood	PCR	Direct	60	158
A25	Camel	blood	PCR	Direct	34	49
A25	Human	blood	RBT	Indirect	46	238
A25	Cattle	blood	RBT	Indirect	55	228
A25	Goat	blood	RBT	Indirect	38	158
A25	Sheep	blood	RBT	Indirect	8	138
A25	Camel	blood	RBT	Indirect	4	41
A27	Human (febrile patients)	blood	RBT	Indirect	8	825
A28	Human	blood	ELISA	Indirect	366	1022
A28	Cattle	blood	ELISA	Indirect	28	441
A28	Goat	blood	ELISA	Indirect	32	961
A28	Sheep	blood	ELISA	Indirect	9	623
A29	Human	blood	ELISA	Indirect	4	640
A29	Human	blood	PCR	Direct	6	80
A29	Cattle	blood	ELISA	Indirect	93	322
A29	Camel	blood	ELISA	Indirect	21	105
A29	Goat	blood	ELISA	Indirect	24	155
A29	Sheep	blood	ELISA	Indirect	5	58
A30	Human (febrile patients)	blood	PCR	Direct	60	386
A31	Cattle	pooled milk	MRT; ELISA	Indirect	21	432
A32	Human	blood	ELISA	Indirect	140	1299
A32	Goat	blood	ELISA	Indirect	433	1876
A32	Sheep	blood	ELISA	Indirect	22	322
A32	Camel	blood	ELISA	Indirect	2	189
A33	Human	blood	ELISA	Indirect		1091	0.03	0.01	0.05
A34	Pig	blood	RBT	Indirect	4	700
A34	Pig	blood	PCR	Direct	6	20
A35	Camel	blood	ELISA	Indirect	29	120
A35	Camel	blood	PCR	Direct	16	32
A36	Human (febrile patients)	blood	ELISA	Indirect	40	1033
A37	Human	blood	ELISA	Indirect	369	683
A37	Camel	blood	ELISA	Indirect	19	97
A37	Cattle	blood	ELISA	Indirect	34	258
A37	Goat	blood	ELISA	Indirect	126	953
A37	Sheep	blood	ELISA	Indirect	46	849
A38	Human	blood	ELISA	Indirect	332	755
A39	Cattle	blood	RBT; ELISA	Indirect	51	278
A39	Sheep	blood	ELISA	Indirect	2	256
A39	Goat	blood	ELISA	Indirect	1	248
A40	Cattle	blood	ELISA	Indirect	67	398
A41	Human	blood	ELISA	Indirect	152	378
A42	Rhinoceros	blood	CFT	Indirect	0	66
A43	Human	blood	ELISA	Indirect	461	2811
A43	Cattle	blood	ELISA	Indirect	122	2978
A43	Goat	blood	ELISA	Indirect	437	4080
A43	Sheep	blood	ELISA	Indirect	225	3088
A43	Camel	blood	ELISA	Indirect	98	882
A44	Cattle	pooled milk	MRT	Indirect	4	433
A45	Human (febrile patients)	blood	PCR	Direct	45	304
A46	Sheep	semen	Culture; CFT	Direct	38	347
A47	African buffalo	blood	RBT; SAT; CFT	Indirect	0	4
A47	Eland	blood	RBT; SAT; CFT	Indirect	2	14
A47	Oryx	blood	RBT; SAT; CFT	Indirect	1	20
A47	Camel	blood	RBT; SAT; CFT	Indirect	8	102
A47	Goat	blood	RBT; SAT; CFT	Indirect	0	18
A47	Sheep	blood	RBT; SAT; CFT	Indirect	0	10
A47	Cattle	blood	RBT; SAT; CFT	Indirect	12	69
A48	Cattle	pooled milk	MRT	Indirect	0	134
A49	Cattle	pooled milk	MRT	Indirect	24	64
A49	Cattle	blood	RBT; ELISA	Indirect	8	36
A49	Camel	pooled milk	MRT	Indirect	1	11
A49	Goat	pooled milk	MRT	Indirect	1	2
A49	Human	blood	PCR	Direct	6	12
A49	Human (febrile patients)	blood	FBAT	Direct	13	47
A51	Cattle	blood	ELISA	Indirect	432	1170
A52	Human	blood	SAT; TAT	Indirect	0	100
A53	Human	blood	Agglutination test	Indirect	14	364
A54	Human (febrile patients)	blood	RBT	Indirect	59	488
A55	Cattle	pooled milk	MRT; ELISA	Indirect	4	393
A56	Human (febrile patients)	blood	RBT	Indirect	440	625
A57	Cattle	blood	SAT; CFT	Indirect	450	5763
A59	Camel	pooled milk	MRT	Indirect	4	104
A60	Cattle	blood	RBT	Indirect	4	208
A60	Cattle	milk	MRT	Indirect	16	208
A61	Human (febrile patients)	blood	FBAT	Direct	338	1043
A62	Human (febrile patients)	blood	ELISA	Indirect	2	150
A62	Cattle	blood	ELISA	Indirect	16	73
A62	Sheep	blood	ELISA	Indirect	6	69
A62	Goat	blood	ELISA	Indirect	5	67
A63	Cattle	blood	RBT	Indirect	17	220
A63	Goat	blood	RBT	Indirect	10	145
A63	Sheep	blood	RBT	Indirect	11	161
A64	Human (febrile patients)	blood	PCR	Direct	1	1314
A65	Cattle	milk	MRT	Indirect	52	326
A65	Goat	milk	MRT	Indirect	6	120
A65	Sheep	milk	MRT	Indirect	0	13
A65	Camel	milk	MRT	Indirect	0	5
A65	Cattle	blood	CFT	Indirect	8	356
A65	Goat	blood	CFT	Indirect	22	123
A65	Sheep	blood	CFT	Indirect	4	30
A65	Human	serum	RBT; ELISA	Indirect	96	562
A66	Camel	blood	CFT	Indirect	2	21
A66	Cattle	blood	CFT	Indirect	7	55
A66	Buffalo	blood	CFT	Indirect	0	10
A66	Gazelle	blood	CFT	Indirect	0	8
A66	Impala	blood	CFT	Indirect	0	36
A66	Giraffe	blood	CFT	Indirect	0	14
A67	Cattle	blood	RBT; SAT; CFT	Indirect	101	835
A67	Goat	blood	RBT; SAT; CFT	Indirect	22	425
A67	Sheep	blood	RBT; SAT; CFT	Indirect	11	344
A68	Cattle	blood	RBT	Indirect	611	10361
A69	Cattle	pooled milk	MRT	Indirect	9	114
A70	Human	serum	ELISA	Indirect	21	100
A71	Human	serum	RBT; SAT; CFT	Indirect	47	452
A72	Cattle	blood	CFT	Indirect	10	200

## Sheet: network
article_id	study_locations	livelihood_zone	host	host_category	positive	total	prevalence	lower_CI	upper_CI
A01	North-Eastern Province, Kenya	Pastoral ASAL	Camel	Domestic	24	172
A02	Njoro (Rift Valley province)	High/Medium Potential Mixed (Highlands/West)	Pig	Domestic	2	20
A02	Molo (Rift Valley province)	High/Medium Potential Mixed (Highlands/West)	Pig	Domestic	0	18
A02	Moi’s Bridge (Rift Valley province)	High/Medium Potential Mixed (Highlands/West)	Pig	Domestic	0	13
A02	Kipkorian (Rift Valley province)	High/Medium Potential Mixed (Highlands/West)	Pig	Domestic	0	16
A02	Trans Nzoia (Rift Valley province)	High/Medium Potential Mixed (Highlands/West)	Pig	Domestic	1	50
A02	Kajiado (Rift Valley province)	Pastoral ASAL	Pig	Domestic	0	6
A02	Naro Moru (Rift Valley province)	High/Medium Potential Mixed (Highlands/West)	Pig	Domestic	0	6
A02	Nairobi	High/Medium Potential Mixed (Highlands/West)	Pig	Domestic	0	172
A02	Murang'a	High/Medium Potential Mixed (Highlands/West)	Pig	Domestic	0	141
A02	Sagana	High/Medium Potential Mixed (Highlands/West)	Pig	Domestic	0	19
A02	Nyeri	High/Medium Potential Mixed (Highlands/West)	Pig	Domestic	2	149
A02	Nyandarua	High/Medium Potential Mixed (Highlands/West)	Pig	Domestic	0	42
A02	Uplands	High/Medium Potential Mixed (Highlands/West)	Pig	Domestic	0	22
A02	Kiambu	High/Medium Potential Mixed (Highlands/West)	Pig	Domestic	0	205
A02	Mombasa (Coast province)	Coastal Marginal/Medium Mixed	Pig	Domestic	0	3
A02	Kisumu	Lakeshore/Fishing	Pig	Domestic	0	23
A03	Busia	High/Medium Potential Mixed (Highlands/West)	Human	Human		2113	0.006	0.002	0.009
A03	Busia	High/Medium Potential Mixed (Highlands/West)	Cattle	Domestic		983	0.0026	0.0001	0.0056
A04	Maasai Mara area	Pastoral ASAL	Wildebeest	Wildlife	31	175
A04	Maasai Mara area	Pastoral ASAL	African buffalo	Wildlife	5	17
A05	Samburu District	Pastoral ASAL	Cattle	Domestic	94	640
A05	Kiambu District	High/Medium Potential Mixed (Highlands/West)	Cattle	Domestic	8	374
A05	Kilifi District	Coastal Marginal/Medium Mixed	Cattle	Domestic	13	132
A07	Marsabit District	Agropastoral ASAL	Goat	Domestic	11	250
A07	Turkana District (Lokori)	Pastoral ASAL	Goat	Domestic	12	180
A07	Garissa District	Pastoral ASAL	Goat	Domestic	2	89
A07	North Baringo District	Agropastoral ASAL	Goat	Domestic	0	53
A07	Kipsigis District	High/Medium Potential Mixed (Highlands/West)	Goat	Domestic	0	81
A07	Narok District	Pastoral ASAL	Goat	Domestic	2	26
A07	Machakos District	Coastal Marginal/Medium Mixed	Goat	Domestic	0	140
A09	Samburu County	Pastoral ASAL	Human	Human	21	225
A14	Kajiado County (three health facilities)	Pastoral ASAL	Human	Human	39	236
A15	Western Kenya: Busia; Bungoma; Kakamega Counties (12 hospitals)	High/Medium Potential Mixed (Highlands/West)	Human	Human	3	180
A16	Baringo County (Marigat District Hospital; Kabarnet; Eldama Ravine)	Agropastoral ASAL	Human	Human	17	166
A17	Garissa and Wajir hospitals (Northeastern Kenya)	Pastoral ASAL	Human	Human	146	1067
A19	Kinna ward (Isiolo County)	Agropastoral ASAL	Cattle	Domestic	55	382
A19	Kinna ward (Isiolo County)	Agropastoral ASAL	Sheep	Domestic	5	185
A19	Kinna ward (Isiolo County)	Agropastoral ASAL	Goat	Domestic	23	174
A19	Kinna ward (Isiolo County)	Agropastoral ASAL	Camel	Domestic	24	100
A20	Tana River County (pastoral settlements)	Pastoral ASAL	Goat	Domestic	3	228
A20	Tana River County (pastoral settlements)	Pastoral ASAL	Sheep	Domestic	1	88
A22	Ijara and Sangailu health centres (Garissa County)	Pastoral ASAL	Human	Human	30	216
A23	Laikipia County (5 private ranches)	Agropastoral ASAL	Cattle	Domestic	11	316
A23	Isiolo (Group 3 ranch)	Pastoral ASAL	Cattle	Domestic	24	74
A25	Central region	High/Medium Potential Mixed (Highlands/West)	Pig	Domestic	2	427
A25	Nairobi region	High/Medium Potential Mixed (Highlands/West)	Pig	Domestic	1	159
A27	Busia County (Busia County Referral Hospital; KEMRI Clinic Alupe)	High/Medium Potential Mixed (Highlands/West)	Human	Human	8	825
A28	Garissa (Ijara; Sangailu) and Tana River (Bura; Hola) Counties	Pastoral ASAL	Human	Human	366	1022
A28	Garissa (Ijara; Sangailu) and Tana River (Bura; Hola) Counties	Pastoral ASAL	Cattle	Domestic	28	441
A28	Garissa (Ijara; Sangailu) and Tana River (Bura; Hola) Counties	Pastoral ASAL	Goat	Domestic	32	961
A28	Garissa (Ijara; Sangailu) and Tana River (Bura; Hola) Counties	Pastoral ASAL	Sheep	Domestic	9	623
A29	Baringo County (Koibatek and Marigat sub-counties)	Agropastoral ASAL	Human	Human	4	640
A29	Baringo County (Koibatek and Marigat sub-counties)	Agropastoral ASAL	Cattle	Domestic	93	322
A29	Baringo County (Koibatek and Marigat sub-counties)	Agropastoral ASAL	Camel	Domestic	21	105
A29	Baringo County (Koibatek and Marigat sub-counties)	Agropastoral ASAL	Goat	Domestic	24	155
A29	Baringo County (Koibatek and Marigat sub-counties)	Agropastoral ASAL	Sheep	Domestic	5	58
A32	Marsabit County (Laisamis sub-county: Logologo; Laisamis; Kargi; Korr; Loiyangalani wards)	Agropastoral ASAL	Human	Human	140	1299
A32	Marsabit County (Laisamis sub-county: Logologo; Laisamis; Kargi; Korr; Loiyangalani wards)	Agropastoral ASAL	Goat	Domestic	433	1876
A32	Marsabit County (Laisamis sub-county: Logologo; Laisamis; Kargi; Korr; Loiyangalani wards)	Agropastoral ASAL	Sheep	Domestic	22	322
A32	Marsabit County (Laisamis sub-county: Logologo; Laisamis; Kargi; Korr; Loiyangalani wards)	Agropastoral ASAL	Camel	Domestic	2	189
A33	Central Province	High/Medium Potential Mixed (Highlands/West)	Human	Human	2	141	0.011	0.0001	0.027
A33	Coast Province	Coastal Marginal/Medium Mixed	Human	Human	1	113	0.01	0.0001	0.029
A33	Eastern Province	High/Medium Potential Mixed (Highlands/West)	Human	Human	1	96	0.015	0.0001	0.043
A33	North Eastern Province	Pastoral ASAL	Human	Human	20	129	0.103	0.0001	0.218
A33	Rift Valley Province	High/Medium Potential Mixed (Highlands/West)	Human	Human	2	106	0.028	0.0001	0.07
A33	Western Province	High/Medium Potential Mixed (Highlands/West)	Human	Human	1	126	0.05	0.0001	0.016
A34	Central region	High/Medium Potential Mixed (Highlands/West)	Pig	Domestic	2	427
A34	Nairobi region	High/Medium Potential Mixed (Highlands/West)	Pig	Domestic	1	159
A35	Isiolo County (Kinna; Burat wards) and Samburu County (Wamba West; Nyiro wards)	Pastoral ASAL	Camel	Domestic	0	120
A36	Garissa District Hospital	Pastoral ASAL	Human	Human	0	97
A36	Gilgil District Hospital	High/Medium Potential Mixed (Highlands/West)	Human	Human	0	51
A36	Malindi District Hospital	Coastal Marginal/Medium Mixed	Human	Human	0	44
A37	Isiolo County (Garbatula subcounty: Garbatulla; Kinna; Sericho)	Pastoral ASAL	Human	Human	0	683
A37	Isiolo County (Garbatula subcounty: Garbatulla; Kinna; Sericho)	Pastoral ASAL	Camel	Domestic	0	97
A37	Isiolo County (Garbatula subcounty: Garbatulla; Kinna; Sericho)	Pastoral ASAL	Cattle	Domestic	0	258
A37	Isiolo County (Garbatula subcounty: Garbatulla; Kinna; Sericho)	Pastoral ASAL	Goat	Domestic	0	953
A37	Isiolo County (Garbatula subcounty: Garbatulla; Kinna; Sericho)	Pastoral ASAL	Sheep	Domestic	0	849
A38	Marsabit County	Agropastoral ASAL	Human	Human	332	755
A39	Kajiado County (5 sub-counties; 13 wards)	Pastoral ASAL	Cattle	Domestic	51	278
A39	Kajiado County (5 sub-counties; 13 wards)	Pastoral ASAL	Sheep	Domestic	2	256
A39	Kajiado County (5 sub-counties; 13 wards)	Pastoral ASAL	Goat	Domestic	1	248
A40	Nakuru District (dairy farms)	High/Medium Potential Mixed (Highlands/West)	Cattle	Domestic	67	398
A41	Isiolo County (19 slaughterhouses)	Pastoral ASAL	Human	Human	152	378
A43	Kiambu	High/Medium Potential Mixed (Highlands/West)	Human	Human	25	1255
A43	Kajiado	Pastoral ASAL	Human	Human	121	791
A43	Marsabit	Agropastoral ASAL	Human	Human	356	765
A43	Marsabit	Agropastoral ASAL	Camel	Domestic	98	882
A47	Galana Ranch (Coast Province)	Pastoral ASAL	African buffalo	Wildlife	0	4
A47	Galana Ranch (Coast Province)	Pastoral ASAL	Eland	Wildlife	2	14
A47	Galana Ranch (Coast Province)	Pastoral ASAL	Oryx	Wildlife	1	20
A47	Galana Ranch (Coast Province)	Pastoral ASAL	Camel	Domestic	8	102
A47	Galana Ranch (Coast Province)	Pastoral ASAL	Goat	Domestic	0	18
A47	Galana Ranch (Coast Province)	Pastoral ASAL	Sheep	Domestic	0	10
A47	Galana Ranch (Coast Province)	Pastoral ASAL	Cattle	Domestic	12	69
A49	Isiolo County (Kinna and surrounding farms)	Agropastoral ASAL	Human	Human	13	47
A49	Isiolo County (Kinna and surrounding farms)	Agropastoral ASAL	Cattle	Domestic	8	36
A51	Maasai Mara ecosystem, Narok County (Lemek; Mara Rianta; Endoinyo Narasha)	Pastoral ASAL	Cattle	Domestic	432	1170
A52	Nairobi area	High/Medium Potential Mixed (Highlands/West)	Human	Human	0	100
A53	Nairobi	High/Medium Potential Mixed (Highlands/West)	Human	Human	4	239
A53	Naivasha	High/Medium Potential Mixed (Highlands/West)	Human	Human	10	125
A54	Narok District health facilities, Kenya	Pastoral ASAL	Human	Human	59	488
A56	Narok District, Kenya	Pastoral ASAL	Human	Human	440	625
A57	Central Province	High/Medium Potential Mixed (Highlands/West)	Cattle	Domestic	8	393
A57	Eastern Province	High/Medium Potential Mixed (Highlands/West)	Cattle	Domestic	97	1278
A57	Nyanza Province	High/Medium Potential Mixed (Highlands/West)	Cattle	Domestic	218	1292
A57	Rift Valley Province	High/Medium Potential Mixed (Highlands/West)	Cattle	Domestic	127	2800
A60	Muranga (Makuyu Division)	High/Medium Potential Mixed (Highlands/West)	Cattle	Domestic	4	208
A61	Nandi County (Chemundu Dispensary)	High/Medium Potential Mixed (Highlands/West)	Human	Human	338	1043
A62	Kajiado County	Pastoral ASAL	Human	Human	2	150
A62	Kajiado County	Pastoral ASAL	Cattle	Domestic	16	73
A62	Kajiado County	Pastoral ASAL	Sheep	Domestic	6	69
A62	Kajiado County	Pastoral ASAL	Goat	Domestic	5	67
A63	North Eastern Province (Wajir, Garissa, Mandera)	Pastoral ASAL	Cattle	Domestic	17	220
A63	North Eastern Province (Wajir, Garissa, Mandera)	Pastoral ASAL	Goat	Domestic	10	145
A63	North Eastern Province (Wajir, Garissa, Mandera)	Pastoral ASAL	Sheep	Domestic	11	161
A65	Migori	High/Medium Potential Mixed (Highlands/West)	Cattle	Domestic	19	212
A65	Migori	High/Medium Potential Mixed (Highlands/West)	Goat	Domestic	0	2
A65	Migori	High/Medium Potential Mixed (Highlands/West)	Sheep	Domestic	0	1
A65	West Pokot	Agropastoral ASAL	Cattle	Domestic	4	101
A65	West Pokot	Agropastoral ASAL	Goat	Domestic	20	100
A65	West Pokot	Agropastoral ASAL	Sheep	Domestic	4	29
A65	Mwingi	Coastal Marginal/Medium Mixed	Cattle	Domestic	2	43
A65	Mwingi	Coastal Marginal/Medium Mixed	Goat	Domestic	2	21
A65	Ortum	Agropastoral ASAL	Human	Human	96	562
A66	Laikipia	Agropastoral ASAL	Camel	Domestic	2	21
A66	Laikipia	Agropastoral ASAL	Cattle	Domestic	7	55
A66	Laikipia	Agropastoral ASAL	African buffalo	Wildlife	0	10
A66	Laikipia	Agropastoral ASAL	Gazelle	Wildlife	0	8
A66	Laikipia	Agropastoral ASAL	Impala	Wildlife	0	36
A66	Laikipia	Agropastoral ASAL	Giraffe	Wildlife	0	14
A67	Kajiado District	Pastoral ASAL	Cattle	Domestic	101	835
A67	Kajiado District	Pastoral ASAL	Goat	Domestic	22	425
A67	Kajiado District	Pastoral ASAL	Sheep	Domestic	11	344
A68	Turkana	Pastoral ASAL	Cattle	Domestic	47	982
A68	West Pokot	Agropastoral ASAL	Cattle	Domestic	86	1143
A68	Trans Nzoia	High/Medium Potential Mixed (Highlands/West)	Cattle	Domestic	5	195
A68	Samburu	Pastoral ASAL	Cattle	Domestic	107	736
A68	Laikipia	Agropastoral ASAL	Cattle	Domestic	4	40
A68	Baringo	Agropastoral ASAL	Cattle	Domestic	20	308
A68	Elgeyo Marakwet	High/Medium Potential Mixed (Highlands/West)	Cattle	Domestic	0	50
A68	Uasin Gishu	High/Medium Potential Mixed (Highlands/West)	Cattle	Domestic	5	83
A68	Nakuru	High/Medium Potential Mixed (Highlands/West)	Cattle	Domestic	16	99
A68	Narok	Pastoral ASAL	Cattle	Domestic	182	1420
A68	Kajiado	Pastoral ASAL	Cattle	Domestic	504	4800
A68	Marsabit	Agropastoral ASAL	Cattle	Domestic	10	94
A68	Isiolo	Agropastoral ASAL	Cattle	Domestic	29	391
A68	Garissa	Pastoral ASAL	Cattle	Domestic	0	6
A68	Tana River	Pastoral ASAL	Cattle	Domestic	8	34
A70	Nairobi	High/Medium Potential Mixed (Highlands/West)	Human	Human	21	100
A71	Machakos District	Coastal Marginal/Medium Mixed	Human	Human	47	452
A72	Kabete	High/Medium Potential Mixed (Highlands/West)	Cattle	Domestic	10	200

## Sheet: key
FEWS Livelihood zones	Combined zones					Sampling categories	Sampling approach
KE01 - Northwestern Pastoral Zone	Pastoral ASAL					Census	not applicable
KE02 - Turkwell Riverine Zone	Pastoral ASAL					Non-probability	convenience
KE03 - Northwestern Agropastoral Zone	Agropastoral ASAL						judgement
KE04 - Lake Turkana Fishing Zone	Lakeshore/Fishing						purposive
KE05 - Northern Pastoral Zone	Pastoral ASAL					Probability	cluster
KE06 - Marsabit Marginal Mixed Farming Zone	Agropastoral ASAL						multistage
KE07 - Northeastern Agropastoral Zone	Agropastoral ASAL						simple random
KE08 - Mandera Riverine Zone	Pastoral ASAL						stratified random
KE09 - Northeastern Pastoral Zone	Pastoral ASAL						systematic random
KE10 - Eastern Pastoral Zone	Pastoral ASAL
KE11 - Southeastern Pastoral Zone	Pastoral ASAL
KE12 - Coastal Medium Potential Farming Zone	Coastal Marginal/Medium Mixed					Source: Dohoo IR, Martin SW, Stryhn H. Veterinary epidemiologic research. Charlottetown, Prince Edward Island, Canada: AVC Inc.; 2003
KE13 - Coastal Marginal Agricultural Mixed Farming Zone	Coastal Marginal/Medium Mixed
KE14 - Tana Riverine Zone	Pastoral ASAL
KE15 - Southern Pastoral Zone	Pastoral ASAL
KE16 - Southeastern Marginal Mixed Farming Zone	Coastal Marginal/Medium Mixed
KE17 - Southeastern Medium Potential, Mixed Farming Zone	High/Medium Potential Mixed (Highlands/West)
KE18 - Southern Agropastoral Zone	Agropastoral ASAL
KE19 - Central Highlands, High Potential Zone	High/Medium Potential Mixed (Highlands/West)
KE20 - Western Medium Potential Zone	High/Medium Potential Mixed (Highlands/West)
KE21 - Western High Potential Zone	High/Medium Potential Mixed (Highlands/West)
KE22 - Western Lakeshore Marginal Mixed Farming Zone	Lakeshore/Fishing
KE23 - Lake Victoria Fishing Zone	Lakeshore/Fishing
KE24 - Western Agropastoral Zone	Agropastoral ASAL
Source: https://fews.net/east-africa/kenya/livelihood-zone-map/march-2011
